# Supplementary material for: Characteristics of good supervision: a multi-perspective qualitative exploration of the Masters in Public Health dissertation
Source: J Public Health (Oxf). 2016 Oct 3;39(3):625–32. doi: 10.1093/pubmed/fdw107 (PMC5939875; doi:10.1093/pubmed/fdw107)
Supplement: Supplementary Data [file fdw107_Supplementary_Data.zip]

Archive with 1 entries (1 files):
- JPH_OnLineAppendixv1a.docx
